# Supplementary material for: The human mitochondrial translation factor TACO1 alleviates mitoribosome stalling at polyproline stretches
Source: Nucleic Acids Res. 2024 Jul 22;52(16):9710–26. doi: 10.1093/nar/gkae645 (PMC11381339; doi:10.1093/nar/gkae645)
Supplement: gkae645_Supplemental_Files [file gkae645_supplemental_files.zip]

Archive with 4 entries (4 files):
- Supplementary table S2.pdf
- Supplementary table S3.pdf
- TACO1-Supplementary-NAR-revision.pdf
- TACO1-Supplementary_data_file_SD1.pdf
